# Supplementary material for: Impacts of Precipitation Events on Concentrations of Oxygenated Gas- and Particle-Phase Compounds Observed in the Amazon
Source: ACS EST Air. 2025 Nov 6;2(11):2422–32. doi: 10.1021/acsestair.5c00163 (PMC12624733; doi:10.1021/acsestair.5c00163)
Supplement: Supplementary file 1 [file ea5c00163_si_001.xlsx]

## Sheet: Sheet1
Compound name		Removal rate (h-1)
Trisiloxane, 1,1,1,5,5,5-hexamethyl-3,3-bis[(trimethylsilyl)oxy]-	0.08541	-0.010599
Silane, trimethyl(1-methyl-1-phenylethoxy)-	-0.77939	0.0091842
Butanoic acid, 4-[(trimethylsilyl)oxy]-, trimethylsilyl ester	-0.5	0.0073972
Glyoxime, bis(trimethylsilyl)-	0	0.025435
Pentasiloxane, dodecamethyle-	-0.080364	-0.031191
Benzoic acid, TMS	-0.28571	-0.012946
Dodecane, 3-methyl-	-2.1539	-0.0117
glycerol tris-TMS	-0.66667	0.022228
Silanol, trimethyl-, phosphate (3:1)	-0.81612	0
Cyclohexasiloxane, dodecamethyl-	0.12873	0.1329
1,2,3-butanol isomer	-1	0.10393
Butanedioic acid, bis(trimethylsilyl) ester	0.5	0.044068
2-(2-Butoxyethoxy)ethoxy-trimethylsilane	-1.2383	0.0039278
Hexasiloxane, tetradecamethyl-	-0.027011	-0.011615
Cyclohexasiloxane, dodecamethyl-	-0.5311	-0.02266
Tridecane, 5-methyl-	-2.1429	0.001613
2,3-Dimethyldodecane	-2.1429	0.0086046
2-Butenedioic acid (E)-, bis(trimethylsilyl) ester	1	0.081452
Hexasiloxane, tetradecamethyl-	0.021705	-0.026133
Tridecane, 3-methyl-	-2.1429	0.0063034
Benzoic acid, 2-[(trimethylsilyl)oxy]-, methyl ester	-0.25	0.015125
Cycloheptasiloxane, tetradecamethyl-	-0.035851	-0.0050588
1,4-Benzenedicarboxylic acid, bis(trimethylsilyl) ester	0.25	0.013387
Cyclotrisiloxane, 2,4,6-trimethyl-2,4,6-triphenyl-	-0.97945	0.0035969
C5 alkene triol 1	-0.8	0.07196
C5 alkene triol 3	-0.8	0.14076
methyl tetrol 2	-0.8	0.069872
methyl tetrol 1	-0.8	0.080712
Copaene (SESQ_D)	-1.6	0.012066
α-Gurjune'ne (SESQ_F)	-1.6	0.0062176
α-patchoulene	-1.6	-0.06383
UNK_SESQ	-1.6	0.037234
SESQ_O	-1.6	-0.035871
trans-Calamenen (SESQ_ZB)	-1.6	-0.020434
UNK_DITERP	-1.6	0.070756
UNK_DITERP	-1.6	0.03839
DITERP_C	-1.6	-0.010828
DITERP_D	-1.6	0.033373
Levoglucosan, TMS	0	0.086656
pinonic acid	-1	0.030281
pinic acid, TMS	-0.66667	0.031683
Homosalate, TMS	-1	0.024472
C13	-2.1539	-0.0082447
C14	-2.1429	0.016243
C15	-2.1333	0.044095
C16	-2.125	0.11751
C17	-2.1177	0.11815
C21	-2.0952	0.047201
C22	-2.0909	0.05771
C23	-2.087	0.037083
C24	-2.0833	-0.011296
C25	-2.08	0.060778
C8 Acid, TMS	-1.5	0.025875
C9 acid, TMS	-1.3333	-0.017742
C10 Acid, TMS	-1.6	0.02469
C14 acid, TMS	-1.7143	0.028329
C15 acid, TMS	-1.7333	0.025012
C16 Acid, TMS	-1.75	0.024338
C18 Acid, TMS	-1.7778	0.039719
Hexadecanol, TMS	-2	0.059731
Octadecanol, TMS	-2	0.02885
d-pentaerythritol TMS	0.019697	0.0097158
d-C13	-2.1539	-0.007755
d-C16	-2.125	0.0095919
d-C18	-2.1111	0.0061562
d-C20	-2.1	0.013867
d-C22	-2.0909	0.010398
d-C24	-2.0833	0.023621
d-C26	-2.0769	0.030585
d-C28	-2.0714	0.068611
d-C14 acid TMS	-1.7143	0.013699
d-C16 acid TMS	-1.75	0.025793
d-C18 acid TMS	-1.7778	0.036861
d-C15 alcohol TMS	-2	0.010751

## Sheet: Sheet2
Cluster	Compound		Removal rate (h-1)	SE (h-1)
Cluster 1	Levoglucosan, TMS ****	-3.9339e-06	0.086656	0.0783726
Cluster 3	Trisiloxane, 1,1,1,5,5,5-hexamethyl-3,3-bis[(trimethylsilyl)oxy]-	0.08541	-0.010599	0.0161857
	Silane, trimethyl(1-methyl-1-phenylethoxy)-	-0.77939	0.0091842	0.0269375
	Dodecane, 3-methyl-	-2.1539	-0.0117	0.0530349
	d-C13	-2.1539	-0.007755	0.0352176
	C13	-2.1539	-0.0082447	0.0222472
	2-(2-Butoxyethoxy)ethoxy-trimethylsilane	-1.2383	0.0039278	0.0230629
	Tridecane, 5-methyl-	-2.1429	0.001613	0.0831517
	2,3-Dimethyldodecane	-2.1429	0.0086046	0.020786
	Tridecane, 3-methyl-	-2.1429	0.0063034	0.0332902
	C14	-2.1429	0.016243	0.0272769
	d-C16 *	-2.125	0.0095919	0.00523887
	d-C18 *	-2.1111	0.0061562	0.00551023
	d-C15 alcohol TMS *	-2	0.010751	0.00631693
	d-C20 *	-2.1	0.013867	0.00685079
	d-C16 acid TMS *	-1.75	0.025793	0.00950383
	d-C22 *	-2.0909	0.010398	0.0515576
	d-C18 acid TMS *	-1.7778	0.036861	0.052613
	d-C24 *	-2.0833	0.023621	0.0922096
	d-C26 *	-2.0769	0.030585	0.0879389
	d-C28 *	-2.0714	0.00943029	0.155059
Cluster 4	Butanoic acid, 4-[(trimethylsilyl)oxy]-, trimethylsilyl ester	-0.5	0.0073972	0.0467206
	Pentasiloxane, dodecamethyle-	-0.080364	-0.031191	0.0383314
	Benzoic acid, TMS	-0.28571	-0.012946	0.0215454
	Hexasiloxane, tetradecamethyl-	-0.027011	-0.011615	0.020791
	Cyclohexasiloxane, dodecamethyl-	-0.5311	-0.02266	0.0333011
	Hexasiloxane, tetradecamethyl-	0.021705	-0.026133	0.0142797
	Cycloheptasiloxane, tetradecamethyl-	-0.035851	-0.0050588	0.0494499
	d-pentaerythritol TMS	0.019697	0.0097158	0.0138919
	d-C14 acid TMS	-1.7143	0.013699	0.0076098
Cluster 5	Glyoxime, bis(trimethylsilyl)-	0	0.025435	0.0303696
	glycerol tris-TMS	-0.66667	0.022228	0.0113548
	C9 acid, TMS	-1.3333	-0.017742	0.0199927
	Benzoic acid, 2-[(trimethylsilyl)oxy]-, methyl ester	-0.25	0.015125	0.0177557
	C10 Acid, TMS	-1.6	0.02469	0.0188085
	C15	-2.1333	0.044095	0.0620155
	C16	-2.125	0.11751	0.0846256
	pinic acid, TMS ***	-0.66667	0.031683	0.0198535
	C17	-2.1177	0.11815	0.0720309
	C14 acid, TMS	-1.7143	0.028329	0.0156792
	Hexadecanol, TMS	-2	0.059731	0.019448
	C15 acid, TMS	-1.7333	0.025012	0.0176808
	Homosalate, TMS	-1	0.024472	0.0476721
	C16 Acid, TMS	-1.75	0.024338	0.0189233
	C18 Acid, TMS	-1.7778	0.039719	0.0625203
Cluster 6	C8 Acid, TMS	-1.5	0.025875	0.0248013
	Copaene **	-1.6	0.012066	0.0400574
	α-Gurjune'ne **	-1.6	0.0062176	0.0687359
	α-patchoulene **	-1.6	-0.06383	0.0696876
	UNK_SESQ	-1.6	0.037234	0.0862217
	SESQ_O **	-1.6	-0.035871	0.102584
	trans-Calamenene **	-1.4667	-0.020434	0.0462319
	pinonic acid ***	-1	0.030281	0.0270453
	UNK_DITERP **	-1.3311	0.070756	0.0369467
	UNK_DITERP **	-1.6	0.03839	0.0858074
	DITERP_C **	-1.6	-0.010828	0.0419593
	DITERP_D	-1.6	0.033373	0.122952
Cluster 7	Silanol, trimethyl-, phosphate (3:1)	-0.81612	0	0.0519889
	1,4-Benzenedicarboxylic acid, bis(trimethylsilyl) ester	0.25	0.013387	0.0493411
	C21	-2.0952	0.047201	0.0551698
	Octadecanol, TMS	-2	0.02885	0.0487132
	C22	-2.0909	0.05771	0.0485589
	C23	-2.087	0.037083	0.0942782
	Cyclotrisiloxane, 2,4,6-trimethyl-2,4,6-triphenyl-	-0.97945	0.0035969	0.0893833
	C24	-2.0833	-0.011296	0.0954041
	C25	-2.08	0.060778	0.112324
Cluster 8	Cyclohexasiloxane, dodecamethyl-	0.12873	0.1329	0.103316
	1,2,3-butanol isomer	-1	0.10393	0.0521296
	Butanedioic acid, bis(trimethylsilyl) ester	0.5	0.044068	0.0345806
	2-Butenedioic acid (E)-, bis(trimethylsilyl) ester	1	0.081452	0.0310581
	C5 alkene triol 3 *****	-0.8	0.14076	0.0520135
	C5 alkene triol 1	-0.8	0.07196	0.147595
	methyl tetrol 2 *****	-0.8	0.069872	0.0293737
	methyl tetrol 1 *****	-0.8	0.080712	0.0381626
